# Supplementary material for: Antioxidant and Cytoprotective Effects of the Di-O-Caffeoylquinic Acid Family: The Mechanism, Structure–Activity Relationship, and Conformational Effect
Source: Molecules. 2018 Jan 20;23(1):222. doi: 10.3390/molecules23010222 (PMC6017143; doi:10.3390/molecules23010222)
Supplement: Supplementary file 1 [file molecules-23-00222-s001.zip]

Archive with 8 entries (6 files):
- molecules-255685-supplementary/
- molecules-255685-supplementary/Suppl. 1-7/
- molecules-255685-supplementary/Suppl. 1-7/Fig. S1-2 HPLC-MS.pdf
- molecules-255685-supplementary/Suppl. 1-7/Video S1  1,3-animation.avi
- molecules-255685-supplementary/Suppl. 1-7/Video S2  1,5-animation.avi
- molecules-255685-supplementary/Suppl. 1-7/Video S3  3,4-animation.avi
- molecules-255685-supplementary/Suppl. 1-7/Video S4  3,5-animation.avi
- molecules-255685-supplementary/Suppl. 1-7/Video S5-animation.avi
